# Supplementary material for: Intraoperative rapid molecular diagnosis validates MRI‐based glioma boundary evaluation: A case report
Source: CNS Neurosci Ther. 2023 Apr 23;29(7):2036–9. doi: 10.1111/cns.14233 (PMC10324348; doi:10.1111/cns.14233)
Supplement: Supplementary file 1 — Appendix S1 [file CNS-29-2036-s002.zip › AIGS_FILES/IDH1 (Fig2A).csv]

实验名称	20220520_112118
程序名称	IDH1M
检测项目	IDH1M
检测结果	阴性;阳性
检测时间	2022/5/20 11:23
检测模块	主单元;通道三
仪器编号	HSZ6026-2204-0001Z(K9CBD4F)
软件版本	1.1.0.2
荧光曲线数据
循环数	FAM	Cy5	ROX
1	53946	26929	18631
2	53940	26929	18631
3	53933	26929	18631
4	53925	26929	18631
5	53914	26929	18631
6	53903	26929	18631
7	53892	26929	18631
8	53886	26929	18631
9	53881	26929	18631
10	53872	26929	18631
11	53864	26929	18632
12	53858	26930	18632
13	53854	26930	18633
14	53857	26931	18634
15	53862	26932	18636
16	53857	26934	18639
17	53853	26938	18645
18	53847	26945	18654
19	53846	26957	18670
20	53848	26978	18696
21	53849	27015	18738
22	53852	27079	18807
23	53856	27190	18919
24	53858	27379	19093
25	53860	27692	19356
26	53855	28192	19732
27	53851	28937	20228
28	53852	29948	20818
29	53857	31156	21440
30	53871	32397	22016
31	53879	33668	22679
32	53886	34938	23343
33	53894	36043	24043
34	53899	36834	24580
35	53910	37402	24990
36	53916	37808	25304
37	53919	38099	25545
38	53919	38307	25729
39	53923	38457	25870
40	53926	38564	25978
	FAM	Cy5	ROX
自动阈值	200	170	123
自动Ct	∞	22.17	21.22
手动阈值	200	200	200
手动Ct	∞	22.44	22.21
Ct值	∞	22.17	21.22
荧光结果	阴性	通过	阳性
操作者	Admin
检测管编号	N/A
检测项目	IDH1CGLSDNA	IC_DNA	IDH1HDNA
