# Supplementary material for: Intraoperative rapid molecular diagnosis validates MRI‐based glioma boundary evaluation: A case report
Source: CNS Neurosci Ther. 2023 Apr 23;29(7):2036–9. doi: 10.1111/cns.14233 (PMC10324348; doi:10.1111/cns.14233)
Supplement: Supplementary file 1 — Appendix S1 [file CNS-29-2036-s002.zip › AIGS_FILES/IDH1_Anterior side of incisal margins (Fig2E).csv]

实验名称	20220520_122911
程序名称	IDH1M
检测项目	IDH1M
检测结果	阴性;阴性
检测时间	2022/5/20 12:29
检测模块	主单元;通道三
仪器编号	HSZ6026-2204-0001Z(K9CBD4F)
软件版本	1.1.0.2
荧光曲线数据
循环数	FAM	Cy5	ROX
1	53253	26667	18862
2	53247	26667	18859
3	53241	26667	18856
4	53235	26667	18852
5	53222	26667	18845
6	53217	26667	18843
7	53211	26667	18839
8	53209	26667	18839
9	53205	26667	18841
10	53202	26667	18840
11	53197	26667	18835
12	53189	26667	18830
13	53186	26668	18825
14	53178	26668	18816
15	53175	26669	18809
16	53171	26671	18799
17	53162	26674	18791
18	53158	26679	18786
19	53157	26689	18783
20	53153	26707	18773
21	53156	26739	18768
22	53162	26798	18770
23	53165	26902	18769
24	53165	27084	18767
25	53165	27395	18765
26	53161	27902	18763
27	53159	28668	18764
28	53161	29703	18763
29	53163	30910	18767
30	53162	32097	18765
31	53164	33310	18762
32	53173	34524	18768
33	53180	35598	18771
34	53193	36375	18780
35	53200	36937	18782
36	53208	37344	18784
37	53215	37639	18786
38	53224	37852	18789
39	53230	38006	18787
40	53231	38118	18786
	FAM	Cy5	ROX
自动阈值	200	148	200
自动Ct	∞	22.15	∞
手动阈值	200	200	200
手动Ct	∞	22.65	∞
Ct值	∞	22.15	∞
荧光结果	阴性	通过	阴性
操作者	Admin
检测管编号	N/A
检测项目	IDH1CGLSDNA	IC_DNA	IDH1HDNA
