# Supplementary material for: Intraoperative rapid molecular diagnosis validates MRI‐based glioma boundary evaluation: A case report
Source: CNS Neurosci Ther. 2023 Apr 23;29(7):2036–9. doi: 10.1111/cns.14233 (PMC10324348; doi:10.1111/cns.14233)
Supplement: Supplementary file 1 — Appendix S1 [file CNS-29-2036-s002.zip › AIGS_FILES/IDH1_Lateral side of incisal margins (Fig2D).csv]

实验名称	20220520_123055
程序名称	IDH1M
检测项目	IDH1M
检测结果	阴性;阴性
检测时间	2022/5/20 12:31
检测模块	主单元;通道四
仪器编号	HSZ6026-2204-0001Z(K9CBD4F)
软件版本	1.1.0.2
荧光曲线数据
循环数	FAM	Cy5	ROX
1	47356	25573	17705
2	47360	25573	17705
3	47365	25573	17705
4	47369	25573	17705
5	47379	25573	17705
6	47385	25573	17708
7	47379	25573	17702
8	47372	25573	17693
9	47374	25573	17687
10	47372	25574	17677
11	47368	25574	17669
12	47361	25575	17661
13	47353	25576	17657
14	47345	25577	17655
15	47346	25579	17654
16	47354	25583	17653
17	47359	25588	17649
18	47364	25596	17649
19	47367	25609	17645
20	47368	25628	17645
21	47374	25658	17644
22	47367	25703	17638
23	47361	25772	17635
24	47352	25877	17628
25	47343	26034	17618
26	47332	26266	17608
27	47334	26603	17609
28	47338	27076	17610
29	47341	27713	17610
30	47345	28525	17613
31	47350	29486	17615
32	47352	30533	17616
33	47350	31574	17612
34	47357	32519	17610
35	47366	33309	17610
36	47375	33924	17608
37	47391	34378	17610
38	47405	34699	17612
39	47421	34921	17621
40	47432	35070	17631
	FAM	Cy5	ROX
自动阈值	200	346	200
自动Ct	∞	24.26	∞
手动阈值	200	200	200
手动Ct	∞	23	∞
Ct值	∞	24.26	∞
荧光结果	阴性	通过	阴性
操作者	Admin
检测管编号	N/A
检测项目	IDH1CGLSDNA	IC_DNA	IDH1HDNA
