# Supplementary material for: Intraoperative rapid molecular diagnosis validates MRI‐based glioma boundary evaluation: A case report
Source: CNS Neurosci Ther. 2023 Apr 23;29(7):2036–9. doi: 10.1111/cns.14233 (PMC10324348; doi:10.1111/cns.14233)
Supplement: Supplementary file 1 — Appendix S1 [file CNS-29-2036-s002.zip › AIGS_FILES/IDH1_Posterior side of incisal margins (Fig2C).csv]

实验名称	20220520_135354
程序名称	IDH1M
检测项目	IDH1M
检测结果	阴性;阳性
检测时间	2022/5/20 13:55
检测模块	主单元;通道一
仪器编号	HSZ6026-2204-0001Z(K9CBD4F)
软件版本	1.1.0.2
荧光曲线数据
循环数	FAM	Cy5	ROX
1	45445	25063	19172
2	45440	25063	19172
3	45433	25063	19172
4	45426	25063	19172
5	45417	25063	19173
6	45405	25063	19173
7	45394	25063	19173
8	45385	25063	19173
9	45378	25063	19174
10	45372	25063	19174
11	45368	25063	19175
12	45365	25063	19176
13	45363	25063	19177
14	45360	25063	19178
15	45357	25064	19180
16	45354	25064	19182
17	45353	25066	19185
18	45352	25068	19188
19	45351	25072	19192
20	45350	25079	19197
21	45348	25092	19203
22	45347	25117	19210
23	45347	25161	19220
24	45346	25241	19231
25	45346	25384	19246
26	45345	25632	19263
27	45345	26048	19285
28	45345	26701	19313
29	45345	27623	19346
30	45347	28755	19388
31	45349	29926	19438
32	45352	31114	19500
33	45356	32302	19574
34	45361	33426	19665
35	45367	34276	19773
36	45374	34919	19902
37	45382	35405	20053
38	45390	35772	20230
39	45398	36050	20432
40	45407	36260	20661
41	45414	36419	20915
42	45420	36539	21192
	FAM	Cy5	ROX
自动阈值	200	110	257
自动Ct	∞	23.14	30.8
手动阈值	200	200	200
手动Ct	∞	24.15	29.6
Ct值	∞	23.14	30.8
荧光结果	阴性	通过	阳性
操作者	Admin
检测管编号	N/A
检测项目	IDH1CGLSDNA	IC_DNA	IDH1HDNA
