# Supplementary material for: Intraoperative rapid molecular diagnosis validates MRI‐based glioma boundary evaluation: A case report
Source: CNS Neurosci Ther. 2023 Apr 23;29(7):2036–9. doi: 10.1111/cns.14233 (PMC10324348; doi:10.1111/cns.14233)
Supplement: Supplementary file 1 — Appendix S1 [file CNS-29-2036-s002.zip › AIGS_FILES/IDH1_Posterior side of incisal margins (Second) (Fig2F).csv]

实验名称	20220520_135624
程序名称	IDH1M
检测项目	IDH1M
检测结果	阴性;阴性
检测时间	2022/5/20 13:58
检测模块	主单元;通道二
仪器编号	HSZ6026-2204-0001Z(K9CBD4F)
软件版本	1.1.0.2
荧光曲线数据
循环数	FAM	Cy5	ROX
1	54571	27608	19016
2	54566	27608	19013
3	54560	27608	19010
4	54553	27608	19006
5	54545	27608	18999
6	54535	27608	18998
7	54523	27608	18992
8	54512	27608	18986
9	54509	27608	18984
10	54504	27608	18978
11	54498	27609	18971
12	54498	27609	18968
13	54492	27609	18963
14	54488	27610	18959
15	54488	27612	18955
16	54484	27614	18951
17	54483	27618	18949
18	54488	27624	18950
19	54487	27634	18945
20	54482	27650	18941
21	54482	27676	18938
22	54486	27717	18938
23	54489	27784	18937
24	54490	27891	18935
25	54491	28059	18933
26	54490	28322	18929
27	54488	28722	18922
28	54488	29310	18916
29	54488	30132	18917
30	54487	31204	18919
31	54494	32480	18925
32	54499	33845	18930
33	54509	35148	18931
34	54525	36264	18933
35	54539	37133	18932
36	54553	37763	18930
37	54564	38194	18927
38	54572	38479	18927
39	54577	38663	18921
40	54582	38780	18923
	FAM	Cy5	ROX
自动阈值	200	319	200
自动Ct	∞	24.21	∞
手动阈值	200	200	200
手动Ct	∞	23.21	∞
Ct值	∞	24.21	∞
荧光结果	阴性	通过	阴性
操作者	Admin
检测管编号	N/A
检测项目	IDH1CGLSDNA	IC_DNA	IDH1HDNA
