# Supplementary material for: Intraoperative rapid molecular diagnosis validates MRI‐based glioma boundary evaluation: A case report
Source: CNS Neurosci Ther. 2023 Apr 23;29(7):2036–9. doi: 10.1111/cns.14233 (PMC10324348; doi:10.1111/cns.14233)
Supplement: Supplementary file 1 — Appendix S1 [file CNS-29-2036-s002.zip › AIGS_FILES/TERTp (Fig2B).csv]

实验名称	20220520_112543
程序名称	TERTM
检测项目	TERTM
检测结果	阴性;阳性
检测时间	2022/5/20 11:26
检测模块	主单元;通道四
仪器编号	HSZ6026-2204-0001Z(K9CBD4F)
软件版本	1.1.0.2
荧光曲线数据
循环数	FAM	Cy5	ROX
1	20915	27380	17935
2	20922	27380	17935
3	20931	27380	17935
4	20940	27380	17935
5	20953	27380	17935
6	20967	27380	17935
7	20976	27380	17935
8	20980	27380	17935
9	20977	27381	17935
10	20974	27381	17935
11	20976	27382	17935
12	20979	27383	17935
13	20976	27385	17935
14	20972	27388	17935
15	20971	27394	17935
16	20970	27404	17935
17	20973	27421	17936
18	20965	27450	17936
19	20958	27500	17937
20	20956	27584	17937
21	20958	27723	17939
22	20957	27946	17940
23	20955	28287	17943
24	20950	28775	17947
25	20940	29405	17953
26	20931	30122	17962
27	20918	30791	17974
28	20909	31459	17994
29	20899	31912	18022
30	20889	32252	18064
31	20887	32507	18125
32	20880	32698	18213
33	20881	32841	18342
34	20881	32949	18523
35	20882	33029	18776
36	20895	33090	19117
37	20914	33135	19560
38	20955	33169	20107
39	20968	33194	20742
40	20973	33213	21428
	FAM	Cy5	ROX
自动阈值	200	139	212
自动Ct	∞	19.21	31.24
手动阈值	200	200	200
手动Ct	∞	19.94	31.1
Ct值	∞	19.21	31.24
荧光结果	阴性	通过	阳性
操作者	Admin
检测管编号	N/A
检测项目	TERT228DNA	IC_DNA	TERT250
